# Supplementary material for: Indication of Strongly Correlated Electron Transport and Mott Insulator in Disordered Multilayer Ferritin Structures (DMFS)
Source: Materials (Basel). 2021 Aug 12;14(16):4527. doi: 10.3390/ma14164527 (PMC8399281; doi:10.3390/ma14164527)
Supplement: Supplementary file 1 [file materials-14-04527-s001.zip]

Archive with 1 entries (1 files):
- materials-1305320-supplementary.pdf
